# Supplementary material for: HERV-W Envelope Triggers Abnormal Dopaminergic Neuron Process through DRD2/PP2A/AKT1/GSK3 for Schizophrenia Risk
Source: Viruses. 2022 Jan 14;14(1):145. doi: 10.3390/v14010145 (PMC8777930; doi:10.3390/v14010145)
Supplement: Supplementary file 1 [file viruses-14-00145-s001.zip]

Archive with 1 entries (1 files):
- viruses-1526134-supplementary.pdf
